# Supplementary material for: The Effect of a Multidisciplinary Lifestyle Intervention Program on Apelin-12, Vaspin and Resistin Concentrations in Children and Adolescents with Overweight and Obesity
Source: Nutrients. 2024 Oct 26;16(21):3646. doi: 10.3390/nu16213646 (PMC11547676; doi:10.3390/nu16213646)
Supplement: Supplementary file 1 [file nutrients-16-03646-s001.zip]

Archive with 1 entries (1 files):
- nutrients-3207574-supplementary.pdf
